# Supplementary material for: Evaluating the effectiveness of prenatal exercise promotion strategies on the Xiaohongshu platform: Health beliefs, information quality, and source credibility
Source: PLoS One. 2025 Sep 2;20(9):e0330829. doi: 10.1371/journal.pone.0330829 (PMC12404473; doi:10.1371/journal.pone.0330829)
Supplement: S1 Data — (XLSX) [file pone.0330829.s001.xlsx]

## Sheet: 无标题4
Numbering	Followers	Likes	Favorites	Information Sources (1=Healthcare Professionals; 2=Pregnant Women;3=Fitness Professionals;4=Ordinary Individuals;5=Commercial Entities)	Information comprehensiveness (0=Low;1=High)	Information Accuracy (0=Low;1=High)	Source Credibility (0=Low;1=High)	Severity (0=Not Exist;1=Exist)	Susceptibility (0=Not Exist;1=Exist)	Benefits (0=Not Exist;1=Exist)	Barriers (0=Not Exist;1=Exist)	Self-Efficacy (0=Not Exist;1=Exist)	The benefits to the physical health of pregnant women (0=Not Exist;1=Exist)	The benefits to the mental health of pregnant women (0=Not Exist;1=Exist)	The benefits to the appearance of pregnant women (0=Not Exist;1=Exist)	The benefits of labor and delivery (0=Not Exist;1=Exist)	The benefits to the fetus (0=Not Exist;1=Exist)	Potential risk barriers (0=Not Exist;1=Exist)	Cognitive barriers (0=Not Exist;1=Exist)	Conditional barriers (0=Not Exist;1=Exist)	Difficulty-related barriers (0=Not Exist;1=Exist)
1	10831	643	783	2	0	0	1	0	0	0	0	0	0	0	0	0	0	0	0	0	0
2	1558	568	425	2	1	1	1	0	0	1	1	0	1	0	1	0	1	1	0	0	0
3	5408	147	167	2	1	0	1	0	0	1	1	0	1	0	1	0	1	1	1	1	0
4	42874	1118	1543	2	0	0	1	0	0	1	0	0	1	0	1	1	1	0	0	0	0
5	63000	135	156	2	1	1	1	0	0	1	1	0	1	0	0	1	0	1	0	0	0
6	95364	43270	49507	2	1	0	1	0	0	1	0	1	1	0	0	0	0	0	0	0	0
7	209000	28593	39367	1	1	0	1	0	0	1	1	0	0	0	0	1	0	1	0	0	0
8	2454	179	283	2	1	0	1	0	0	1	1	1	0	0	1	0	0	1	0	0	0
9	16003	1681	2454	2	1	0	1	1	0	1	1	1	0	0	1	0	0	1	1	0	0
10	208760	3700	5398	1	1	0	1	0	0	1	1	1	1	0	1	1	1	1	1	0	0
11	96918	834	1034	2	1	0	1	0	0	1	1	1	1	0	1	1	0	0	1	0	0
12	2187	10	7	3	1	1	0	1	1	1	1	0	1	1	1	1	1	1	0	0	0
13	70850	212	331	2	1	0	1	0	0	1	1	1	1	0	1	1	1	1	1	0	0
14	24844	137	213	2	0	0	1	0	0	0	0	1	0	0	0	0	0	0	0	0	0
15	5714	270	406	2	1	0	1	0	0	1	1	1	1	0	1	0	1	1	1	0	0
16	208760	677	1102	1	1	0	1	0	0	1	1	1	1	0	0	1	0	1	1	0	0
17	94458	320	354	2	1	0	1	0	0	1	1	1	1	1	1	0	1	1	1	0	0
18	128695	2968	4628	2	1	0	1	1	1	1	1	1	1	1	0	1	0	1	0	0	0
19	11005	264	311	2	1	1	1	0	0	1	0	0	1	1	1	1	1	0	0	0	0
20	96918	2323	2942	2	1	0	1	0	0	1	1	1	1	0	1	0	0	0	1	0	0
21	1953	80	88	2	1	0	1	0	0	1	0	0	1	0	1	0	1	0	0	0	0
22	221637	708	1007	2	1	1	1	0	0	1	0	1	1	0	1	0	1	0	0	0	0
23	17590	419	582	2	0	0	1	0	0	1	1	1	0	0	1	0	0	0	1	0	0
24	7564	41	33	1	1	0	1	0	0	1	0	0	0	0	0	0	1	0	0	0	0
25	170364	1964	1791	2	1	0	1	0	0	1	1	1	1	1	1	1	1	1	1	0	0
26	27242	2254	3122	2	1	0	1	0	0	1	1	1	0	0	1	0	0	0	0	0	1
27	445146	15010	22905	1	1	0	1	0	0	1	1	0	1	0	1	0	1	1	1	0	0
28	7372	166	250	1	1	0	1	0	0	1	1	1	1	1	1	0	1	0	1	0	0
29	5407	553	762	2	1	0	1	0	0	1	1	0	1	0	1	0	1	1	1	0	0
30	445146	7962	12050	1	1	0	1	0	0	1	0	0	0	0	0	1	0	0	0	0	0
31	11000	2794	2710	2	1	0	1	0	0	1	0	0	0	0	1	1	0	0	0	0	0
32	19836	824	1257	2	1	0	1	0	0	1	1	0	1	0	1	0	1	1	0	0	0
33	200000	807	912	2	1	0	1	1	1	1	1	1	1	0	1	0	0	1	0	0	0
34	1133	25	34	2	1	0	1	0	0	1	1	0	1	1	1	1	1	1	1	1	0
35	25828	828	758	2	1	1	1	0	0	1	1	0	1	0	1	0	1	1	0	0	0
36	96918	2427	2607	2	1	0	1	0	0	1	1	1	1	1	1	0	1	1	0	0	0
37	70850	365	484	2	1	0	1	0	0	1	1	1	1	0	1	1	1	1	1	0	0
38	24844	107	237	2	1	0	1	0	0	1	0	1	0	0	1	0	0	0	0	0	0
39	445146	1723	2400	1	0	1	1	0	0	1	0	1	1	0	1	0	1	0	0	0	0
40	55537	635	1019	3	1	0	0	0	0	1	1	1	1	0	1	0	1	1	1	0	0
41	6834	429	443	2	1	0	1	0	0	1	0	1	0	0	1	0	0	0	0	0	0
42	12654	2789	3482	5	1	0	0	0	0	1	1	1	1	0	0	1	0	1	0	0	0
43	2353	10	9	2	1	0	1	0	0	1	1	0	0	0	1	0	0	0	1	0	0
44	28	8	14	2	1	0	1	0	0	1	1	0	1	0	1	1	1	1	1	0	0
45	42874	211	291	2	1	1	1	0	0	1	0	1	1	0	1	0	1	0	0	0	0
46	1059	17	10	2	1	0	1	0	0	1	1	1	1	0	1	1	1	0	1	0	0
47	6050	46	25	2	0	0	1	0	0	0	0	1	0	0	0	0	0	0	0	0	0
48	24844	519	689	2	1	0	1	0	0	1	0	1	0	0	1	0	0	0	0	0	0
49	3624	17	26	2	1	1	1	0	0	1	1	1	1	0	1	0	0	1	0	0	0
50	170364	445	589	2	1	0	1	0	0	1	1	1	1	0	1	0	1	1	1	0	0
51	46000	830	924	2	1	0	1	1	1	1	1	0	1	0	1	0	1	1	1	0	0
52	27242	170	226	2	1	0	1	0	0	1	0	1	1	0	1	0	1	0	0	0	0
53	19353	222	350	2	1	0	1	0	0	1	1	1	1	1	1	1	1	0	1	0	0
54	1414	144	207	2	1	0	1	0	0	0	1	0	0	0	0	0	0	1	0	0	1
55	32875	1307	2185	1	0	0	1	0	0	0	1	1	0	0	0	0	0	1	0	0	0
56	31534	124	142	2	1	0	1	0	0	1	0	1	0	0	1	0	0	0	0	0	0
57	19836	5059	6588	2	1	0	1	0	0	1	1	1	1	0	1	0	1	1	0	0	0
58	6373	49	66	2	1	0	1	0	0	1	0	1	0	0	1	1	0	0	0	0	0
59	445146	1351	2290	1	1	0	1	0	0	1	1	0	1	0	1	1	1	0	1	0	0
60	15079	76	124	2	1	0	1	0	0	1	0	1	1	0	1	0	1	0	0	0	0
61	4774	50	42	5	0	0	0	0	0	0	1	0	0	0	0	0	0	1	1	0	0
62	279245	1338	2077	2	0	0	1	0	0	0	0	1	0	0	0	0	0	0	0	0	0
63	43165	92	144	2	1	0	1	0	0	1	1	0	1	0	1	1	1	0	1	0	0
64	8274	561	843	2	1	0	1	0	0	1	1	1	1	0	1	1	0	0	1	0	0
65	368030	732	729	2	0	0	1	0	0	1	0	1	0	0	1	1	0	0	0	0	0
66	4289	21	44	1	1	0	1	0	0	1	0	1	0	0	1	0	0	0	0	0	0
67	500000	481	360	2	1	0	1	0	0	1	0	1	1	0	0	0	0	0	0	0	0
68	8274	454	770	2	1	0	1	0	0	1	0	1	1	0	1	0	1	0	0	0	0
69	67	1	1	4	1	1	0	0	0	1	1	0	1	0	1	1	1	1	0	0	0
70	4959	867	1015	2	1	0	1	0	0	1	1	1	1	0	1	1	1	1	1	0	0
71	54	0	1	2	1	0	1	0	0	1	0	0	1	1	0	0	0	0	0	0	0
72	124	1	1	2	1	0	1	0	0	1	1	1	1	0	0	1	1	1	1	0	0
73	1777	3	1	2	1	1	1	0	0	1	1	0	1	0	1	1	1	1	0	0	0
74	106	9	8	2	1	0	1	0	0	1	1	1	1	0	0	0	0	1	0	0	0
75	3381	1250	1855	2	1	0	1	0	0	1	1	0	1	0	0	1	0	1	1	0	0
76	24844	2518	3144	2	0	0	1	0	0	1	0	1	0	0	1	0	0	0	0	0	0
77	42508	256	371	2	1	0	1	0	0	1	1	0	0	0	0	1	0	1	0	0	0
78	24844	46	83	2	0	0	1	1	0	1	0	1	1	0	0	0	0	0	0	0	0
79	10519	927	1001	2	0	0	1	0	0	1	0	0	1	0	1	0	0	0	0	0	0
80	279245	1392	2067	2	0	0	1	0	0	0	0	1	0	0	0	0	0	0	0	0	0
81	33000	2128	2887	2	0	0	1	0	0	1	0	0	1	0	1	1	1	0	0	0	0
82	1508	19	27	5	0	0	0	0	0	1	1	0	1	0	1	1	0	0	0	1	0
83	14874	624	766	2	1	0	1	0	0	1	1	1	1	0	1	0	0	1	1	0	0
84	3299	42	72	5	0	1	0	0	0	1	1	0	1	0	1	0	1	0	0	1	0
85	828	37	45	2	1	0	1	0	0	1	1	0	0	0	0	1	0	1	0	1	0
86	63	3	1	2	1	1	1	0	0	1	1	0	1	0	1	1	0	1	0	0	0
87	1322	37	8	5	0	0	0	0	0	1	1	0	1	0	1	0	1	0	0	1	0
88	752	15	19	5	0	1	0	1	1	1	0	0	1	0	1	1	1	0	0	0	0
89	6500	985	1389	3	1	0	0	0	0	1	1	0	1	1	1	1	1	1	1	0	0
90	195	6	3	5	1	1	0	0	0	1	1	0	1	0	1	1	0	1	0	0	0
91	32673	362	613	2	0	0	1	1	0	1	0	1	0	1	1	0	0	0	0	0	0
92	66187	403	510	2	1	0	1	0	0	1	0	1	0	1	0	0	0	0	0	0	0
93	27242	91	146	2	1	0	1	0	0	1	1	0	1	0	1	0	1	1	0	0	0
94	1056	72	93	2	0	0	1	0	0	1	0	0	0	0	1	0	0	0	0	0	0
95	129	43	50	5	1	0	0	0	0	1	1	0	1	0	0	1	0	1	1	1	0
96	7357	65	118	1	0	0	1	0	0	1	0	1	0	1	1	0	0	0	0	0	0
97	5714	3101	3747	2	1	0	1	0	0	1	1	1	0	0	0	1	0	1	0	0	0
98	26551	1109	1655	1	0	0	1	1	0	1	0	0	1	0	0	0	0	0	0	0	0
99	7372	27	39	1	1	0	1	0	0	1	1	1	1	1	1	0	1	0	1	0	0
100	18978	428	533	2	1	1	1	0	0	1	1	1	1	0	1	0	0	0	0	1	0
101	84	36	50	5	0	0	0	0	0	1	0	0	1	0	0	1	0	0	0	0	0
102	14874	743	1083	2	1	1	1	0	0	1	1	1	0	0	0	1	0	1	0	0	0
103	19836	85	126	2	1	0	1	0	0	1	1	1	1	1	0	0	0	0	1	0	0
104	135	6	3	1	1	0	1	0	0	1	1	0	1	0	1	1	1	1	0	0	0
105	11009	1487	2003	2	1	0	1	1	1	1	0	0	0	0	1	0	0	0	0	0	0
106	391	40	59	2	1	1	1	0	0	1	1	1	1	0	1	1	1	1	0	0	0
107	3500	429	551	3	1	0	0	0	0	1	0	1	1	0	1	1	1	0	0	0	0
108	32673	4556	6641	2	1	0	1	0	0	1	0	1	0	0	1	0	0	0	0	0	0
109	27242	710	972	2	0	0	1	0	0	1	0	1	1	0	1	0	1	0	0	0	0
110	27242	170	246	2	1	0	1	0	0	1	0	1	1	0	0	1	0	0	0	0	0
111	1916	18	3	2	1	1	1	1	0	1	1	1	1	1	0	0	0	0	0	1	1
112	221635	2141	2906	2	1	0	1	0	0	1	0	1	0	1	1	0	0	0	0	0	0
113	648	25	10	2	0	1	1	0	0	1	1	0	1	0	1	1	0	0	0	1	0
114	25000	11	6	5	1	1	0	0	0	1	1	0	1	0	0	1	1	1	0	1	0
115	2765	81	76	2	1	0	1	0	0	1	1	0	1	0	1	0	0	1	1	0	0
116	401	8	20	2	1	1	1	0	0	1	1	0	0	0	0	1	0	1	0	0	0
117	191	3	0	4	1	1	0	0	0	1	0	1	1	0	1	1	1	0	0	0	0
118	79498	99	74	5	1	0	0	0	0	1	1	1	1	0	1	0	1	1	1	0	0
119	626	4	2	5	1	1	0	0	0	0	1	0	0	0	0	0	0	1	0	0	0
120	96918	1338	1590	2	1	0	1	0	0	1	1	0	1	0	1	0	1	1	1	0	0
121	16	128	165	2	0	1	1	0	0	1	1	0	1	1	0	0	0	1	0	0	0
122	52	4	4	2	1	0	1	0	0	1	1	0	1	0	0	0	0	1	1	0	0
123	24	1	1	1	1	1	1	0	0	1	1	0	1	0	0	0	0	1	0	1	0
124	11009	199	288	2	0	0	1	0	0	1	0	1	1	1	1	0	0	0	0	0	0
125	3624	443	551	2	1	0	1	0	0	1	1	1	1	0	1	0	0	1	0	0	0
126	15015	179	159	2	1	0	1	0	0	1	0	1	1	1	1	1	0	0	0	0	0
127	10831	401	482	2	0	0	1	0	0	1	0	0	1	0	1	0	1	0	0	0	0
128	249	53	93	2	1	0	1	0	0	1	1	1	1	0	1	0	0	1	0	0	1
129	95364	468	591	2	0	0	1	0	0	0	0	0	0	0	0	0	0	0	0	0	0
130	94458	371	478	2	1	0	1	0	0	1	1	1	1	0	1	1	1	1	1	0	0
131	18	1	0	2	1	1	1	0	0	1	0	1	0	0	0	1	0	0	0	0	0
132	11009	445	625	2	0	0	1	1	0	1	0	0	0	0	1	0	1	0	0	0	0
133	94458	501	614	2	1	0	1	0	0	1	1	1	1	0	1	1	1	1	1	0	0
134	110	10	3	2	1	1	1	1	1	1	1	0	1	0	1	1	1	1	0	1	0
135	16791	4135	8067	2	1	1	1	0	0	1	1	0	1	0	1	1	1	0	0	1	1
136	100	157	330	2	0	0	1	0	0	1	1	1	0	1	1	0	0	0	1	0	0
137	25828	1708	2015	2	0	0	1	1	0	1	0	1	1	0	1	0	0	0	0	0	0
138	3180	7	2	5	1	0	0	0	0	1	1	0	1	0	0	1	0	1	1	0	0
139	146	11	15	2	1	0	1	1	0	1	0	1	1	0	0	0	0	0	0	0	0
140	200	161	197	2	1	0	1	1	0	1	1	1	1	0	1	0	1	1	0	0	0
141	7372	262	410	1	1	1	1	0	0	1	0	1	1	0	1	0	1	0	0	0	0
142	3	1	1	4	1	0	0	1	1	1	1	0	0	0	0	1	1	1	1	1	0
143	208760	329	585	1	1	0	1	0	0	1	1	1	1	0	1	1	1	1	1	1	0
144	136	7331	8551	2	1	1	1	1	1	1	1	1	0	0	0	1	1	0	0	0	1
145	445146	13381	22022	1	1	0	1	0	0	1	1	0	1	0	1	1	1	1	1	0	0
146	2183	62	82	2	0	0	1	0	0	1	0	1	1	0	1	1	1	0	0	0	0
147	169	1	0	5	1	0	0	0	0	0	1	0	0	0	0	0	0	1	0	0	0
148	17000	230	149	5	0	1	0	0	0	0	0	0	0	0	0	0	0	0	0	0	0
149	1916	710	284	2	1	1	1	0	0	1	1	0	1	1	0	0	0	1	0	0	0
150	170364	2261	2346	2	1	0	1	0	0	1	1	1	1	0	1	1	1	1	1	0	0
151	96918	1312	1502	2	1	0	1	0	0	1	1	1	1	0	1	0	0	1	1	0	0
152	706	1	0	3	1	1	0	0	0	1	1	0	1	0	1	0	1	1	0	0	0
153	9255	235	101	2	1	1	1	1	0	1	1	1	1	0	1	0	1	1	0	0	0
154	10	8	2	4	1	0	0	0	0	1	1	0	1	0	1	1	1	1	0	0	0
155	18513	20	41	2	1	0	1	0	0	1	1	1	1	0	1	0	1	1	1	0	0
156	53	22	28	4	1	1	0	1	0	1	1	0	1	1	1	1	1	1	0	1	0
157	1860	31	12	2	0	1	1	0	0	0	0	0	0	0	0	0	0	0	0	0	0
158	14874	59	89	3	1	0	0	0	0	1	1	1	0	0	1	1	0	1	1	0	0
159	24844	488	684	2	0	0	1	0	0	1	0	1	0	0	1	0	0	0	0	0	0
160	2331	131	223	2	1	0	1	0	0	1	1	1	1	1	1	1	1	1	0	1	0
161	7357	781	803	1	1	1	1	0	0	1	0	0	1	0	1	0	1	0	0	0	0
162	280	2	0	4	1	1	0	0	0	0	1	0	0	0	0	0	0	1	0	0	0
163	2129	47	64	5	1	0	0	0	0	1	1	0	1	0	0	1	0	1	0	0	0
164	2395	2507	4301	2	1	1	1	0	0	1	1	0	1	1	0	0	0	0	0	1	1
165	34	3	1	2	0	0	1	0	0	1	0	0	0	1	0	1	1	0	0	0	0
166	3877	243	79	2	1	1	1	1	1	1	1	0	1	0	0	0	0	0	0	1	0
167	100	3	3	2	1	1	1	0	0	1	1	0	1	0	0	0	0	1	0	1	0
168	5407	13	15	2	1	0	1	0	0	1	1	0	1	0	1	0	0	1	1	0	0
169	413	38	57	2	1	1	1	0	0	1	0	1	1	0	1	1	1	0	0	0	0
170	100000	68	95	2	1	0	1	0	0	1	0	0	1	1	1	0	0	0	0	0	0
171	742	15	15	2	1	1	1	0	0	1	0	0	1	0	1	0	0	0	0	0	0
172	28962	723	1463	3	1	0	0	0	0	1	0	1	1	0	0	0	0	0	0	0	0
173	30625	117	79	2	0	0	1	0	0	0	0	0	0	0	0	0	0	0	0	0	0
174	30625	36	16	2	0	1	1	0	0	0	0	0	0	0	0	0	0	0	0	0	0
175	1923	7	5	2	0	0	1	0	0	1	0	1	1	0	1	0	1	0	0	0	0
176	5672	158	252	5	1	0	0	0	0	1	1	1	1	1	1	1	1	1	1	1	0
177	208760	2263	3737	1	1	0	1	0	0	1	1	1	1	0	1	1	1	1	1	0	0
178	24844	415	630	2	0	0	1	1	0	1	0	1	1	0	0	0	0	0	0	0	0
179	1000	12	24	2	0	0	1	0	0	1	0	1	0	0	0	1	0	0	0	0	0
180	100	76	44	3	1	1	0	0	0	1	0	1	1	0	0	1	0	0	0	0	0
181	16000	57	87	2	0	0	1	1	1	1	0	0	1	0	1	1	0	0	0	0	0
182	260	156	195	5	1	1	0	1	0	1	1	0	0	0	0	1	0	1	0	0	0
183	23027	667	1246	1	0	0	1	1	1	0	0	0	0	0	0	0	0	0	0	0	0
184	227707	723	870	2	1	0	1	0	0	1	0	1	1	0	1	0	1	0	0	0	0
185	30	47	92	2	1	0	1	1	0	1	0	1	1	0	0	1	0	0	0	0	0
186	15000	76	72	3	1	0	0	1	1	1	1	0	0	0	1	0	0	1	0	0	0
187	14209	511	626	2	1	0	1	1	1	1	1	0	1	0	1	0	0	1	1	0	0
188	329	437	583	2	1	0	1	0	0	1	1	0	0	0	0	1	0	0	1	0	0
189	6251	1936	2424	2	1	0	1	0	0	1	1	0	1	1	1	1	1	1	1	1	0
190	750	20	21	2	1	0	1	0	0	1	0	1	1	0	0	0	0	0	0	0	0
191	248103	1183	1524	2	1	0	1	0	0	1	0	1	1	1	1	0	0	0	0	0	0
192	51	11	16	2	1	0	1	0	0	1	1	0	1	0	1	0	1	1	1	0	0
193	20672	207	88	2	1	0	1	0	0	1	1	0	1	1	1	0	1	0	1	0	0
194	5714	508	654	2	1	0	1	0	0	1	1	1	0	0	0	1	0	1	1	0	0
195	37581	2828	3334	2	1	0	1	0	0	1	0	0	1	0	1	1	1	0	0	0	0
196	644	15	6	2	1	0	1	0	0	1	1	0	1	0	1	1	1	1	0	0	0
197	11500	372	384	1	1	0	1	0	0	1	1	0	1	0	0	1	0	1	0	1	0
198	712	8	8	2	1	0	1	0	0	1	0	0	0	0	0	1	0	0	0	0	0
199	55537	262	382	3	1	0	0	1	0	1	0	1	1	0	1	0	0	0	0	0	0
200	24844	62	75	2	0	0	1	1	1	1	0	1	1	0	1	0	0	0	0	0	0
201	2000	32	28	2	1	0	1	1	1	1	0	0	1	0	1	0	0	0	0	0	0
202	14147	324	110	2	1	1	1	0	0	1	0	0	1	0	0	0	0	0	0	0	0
203	3791	7	3	2	1	0	1	0	0	1	0	0	1	0	1	0	1	0	0	0	0
204	12601	91	125	2	1	0	1	0	0	1	1	1	1	0	1	1	0	1	0	0	0
205	89	9	4	3	0	0	0	0	0	1	0	0	1	0	0	0	0	0	0	0	0
206	2187	7	13	5	0	0	0	0	0	1	1	1	1	0	1	0	1	0	1	0	0
207	100	24	28	2	0	0	1	0	0	1	0	0	0	0	1	0	0	0	0	0	0
208	307	169	219	2	1	0	1	0	0	1	1	0	1	0	0	1	0	1	0	1	0
209	413	13	13	3	1	1	0	0	0	1	1	0	1	0	1	0	0	1	0	0	0
210	10519	149	181	2	1	0	1	1	0	1	0	0	1	0	1	0	0	0	0	0	0
211	21956	2196	2675	2	1	0	1	0	0	1	1	1	1	0	1	1	1	1	1	0	0
212	380	19	23	5	1	0	0	0	0	1	1	0	1	0	1	1	1	1	0	0	0
213	79498	1291	1175	5	1	0	0	0	0	1	1	0	0	1	0	0	0	1	1	1	0
214	96918	1101	1474	2	0	0	1	0	0	0	0	0	0	0	0	0	0	0	0	0	0
215	16373	478	681	2	1	0	1	1	1	1	1	0	1	0	0	0	0	0	1	0	0
216	746	10	15	5	0	0	0	0	0	1	1	0	1	0	1	1	0	0	0	1	0
217	522	63	80	2	1	0	1	1	0	1	1	1	1	0	1	0	1	1	1	1	0
218	2353	102	108	2	0	0	1	0	0	0	0	0	0	0	0	0	0	0	0	0	0
219	17000	757	437	5	0	1	0	0	0	1	0	0	0	0	0	1	0	0	0	0	0
220	120	1433	1977	2	1	0	1	0	0	1	0	1	0	0	0	1	0	0	0	0	0
221	31534	200	256	2	1	0	1	0	0	1	1	1	1	0	1	0	1	0	1	0	0
222	130000	1709	2679	2	1	1	1	0	0	1	1	0	1	0	0	1	0	1	0	1	0
223	200	8	1	2	1	0	1	1	1	1	0	1	1	0	1	1	1	0	0	0	0
224	2189	1948	549	2	1	1	1	0	0	1	1	0	1	1	1	0	1	0	0	1	0
225	148	17	3	2	1	1	1	0	0	1	1	0	1	1	1	1	1	1	0	0	0
226	2063	101	72	2	0	1	1	1	1	1	0	0	1	0	1	0	0	0	0	0	0
227	2900	1	0	1	1	0	1	0	0	0	1	0	0	0	0	0	0	1	1	1	0
228	1562	19	25	3	0	1	0	0	0	1	1	0	1	1	0	1	1	0	0	1	0
229	32673	484	642	2	1	1	1	0	0	1	1	1	1	1	1	1	1	1	0	0	0
230	755	25	0	4	1	0	0	0	0	1	1	0	0	0	1	1	1	1	1	0	0
231	5714	338	457	2	1	0	1	0	0	1	1	1	1	1	1	0	0	1	1	0	0
232	815	12	24	2	0	0	1	0	0	1	0	1	1	0	1	0	1	0	0	0	0
233	17590	129	204	2	1	0	1	0	0	1	1	1	0	0	1	0	0	1	1	0	0
234	2903	275	373	2	0	0	1	0	0	1	0	0	0	0	1	0	0	0	0	0	0
235	553	3	2	2	1	0	1	0	0	1	0	1	1	0	1	0	1	0	0	0	0
236	32673	1437	1930	2	0	0	1	0	0	1	1	1	1	0	1	0	1	0	1	0	0
237	16003	1168	1601	2	1	0	1	0	0	1	1	1	1	0	1	1	1	1	1	0	0
238	94458	1408	1683	2	1	0	1	0	0	1	1	1	1	0	1	1	1	1	1	0	0
239	1100	70	69	2	0	0	1	0	0	0	1	1	0	0	0	0	0	1	0	0	0
240	160	19	9	2	1	0	1	1	1	1	1	1	1	0	1	0	0	1	1	0	0
241	21	2	1	2	1	0	1	1	0	1	1	0	1	1	1	1	1	1	0	0	0
242	21488	5401	5056	2	0	0	1	0	0	1	0	0	0	1	1	0	0	0	0	0	0
243	17000	60	39	5	0	0	0	0	0	1	0	0	1	1	1	0	1	0	0	0	0
244	255	34	1	3	0	1	0	0	0	1	1	0	1	1	1	1	1	0	0	1	0
245	170364	542	723	2	1	0	1	0	0	1	1	1	1	1	1	1	1	1	1	0	0
246	32	19	10	2	1	1	1	0	0	1	1	0	0	0	1	1	0	1	0	0	0
247	408	20	30	5	1	1	0	0	0	1	1	1	1	0	0	1	0	1	0	1	0
248	1	3	1	2	1	1	1	0	0	1	0	1	1	0	0	1	0	0	0	0	0
249	95364	2823	3501	2	1	0	1	0	0	1	0	1	1	0	0	1	0	0	0	0	0
250	954	394	269	2	1	1	1	0	0	1	1	0	0	1	1	1	0	0	0	1	0
251	15079	155	205	2	1	0	1	1	0	1	1	1	1	1	1	0	1	1	1	0	0
252	178	49	29	2	1	0	1	0	0	1	1	0	1	1	0	1	1	1	1	0	0
253	31770	2729	3710	2	1	0	1	0	0	1	1	1	1	1	1	1	1	1	1	0	0
254	125	16	16	4	1	0	0	0	0	1	1	1	1	0	0	1	0	1	1	0	0
255	15079	1024	1550	2	1	0	1	0	0	1	0	1	1	0	1	0	1	0	0	0	0
256	2129	82	92	5	1	0	0	0	0	1	1	0	1	0	1	1	0	1	0	0	0
257	94	98	135	2	0	0	1	0	0	1	1	1	1	0	1	1	0	0	1	0	0
258	58	1	0	4	1	1	0	0	0	1	1	0	1	0	1	1	1	1	0	0	0
259	227	9	7	2	1	1	1	1	1	1	1	1	1	0	1	1	0	1	0	0	0
260	68928	530	859	2	1	1	1	0	0	1	1	1	1	1	1	1	1	1	0	0	0
261	91283	193	112	2	1	0	1	0	0	1	1	0	0	0	0	1	0	0	1	0	0
262	50000	72	39	2	1	0	1	0	0	1	0	0	1	0	1	0	0	0	0	0	0
263	94458	1225	1372	2	1	0	1	0	0	1	1	1	1	1	1	1	1	1	1	0	0
264	37581	795	1030	2	1	0	1	0	0	1	0	1	1	0	0	1	0	0	0	0	0
265	253	1083	1970	2	1	0	1	0	0	1	1	1	1	0	1	0	1	1	0	0	1
266	2389	17	11	2	1	1	1	1	0	1	1	0	1	0	1	0	0	1	0	0	0
267	55537	3259	5472	2	1	0	1	1	0	1	1	0	1	0	0	1	0	1	0	0	0
268	167	4	5	2	1	1	1	1	1	1	0	0	1	0	1	1	0	0	0	0	0
269	1951	83	101	2	0	0	1	0	0	1	0	0	1	0	0	0	0	0	0	0	0
270	208760	537	701	1	1	1	1	0	0	1	0	0	1	0	1	0	1	0	0	0	0
271	49	1	1	2	0	0	1	0	0	0	0	0	0	0	0	0	0	0	0	0	0
272	1097	49	84	5	1	0	0	0	0	1	0	0	1	0	0	0	0	0	0	0	0
273	2002	65	62	2	0	1	1	0	0	0	1	0	0	0	0	0	0	0	0	1	0
274	151	5	4	2	1	0	1	0	0	1	1	0	1	0	0	1	1	1	1	0	0
275	16003	2366	3202	2	1	0	1	0	0	1	0	0	1	0	1	1	1	0	0	0	0
276	120000	858	511	2	1	0	1	0	0	1	1	1	1	1	1	0	1	0	1	0	0
277	30	0	0	2	1	1	1	1	1	1	0	1	1	0	1	1	0	0	0	0	0
278	2002	17	7	2	0	0	1	0	0	0	1	0	0	0	0	0	0	0	0	1	0
279	85773	2947	3891	2	1	0	1	0	0	1	1	1	0	0	0	1	0	1	1	0	0
280	255	26	10	4	0	0	0	0	0	0	1	1	0	0	0	0	0	1	1	1	0
281	1340	19	17	2	1	0	1	0	0	1	0	0	0	0	1	0	0	0	0	0	0
282	1951	40	28	2	0	0	1	0	0	1	0	0	0	0	1	0	0	0	0	0	0
283	695	141	204	2	1	1	1	0	0	1	1	1	1	0	1	0	1	1	0	0	0
284	369830	517	409	2	0	0	1	0	0	1	0	1	1	0	1	1	1	0	0	0	0
285	207	73	60	2	0	0	1	1	0	0	0	0	0	0	0	0	0	0	0	0	0
286	24844	4232	5828	2	1	0	1	1	1	1	0	1	1	0	1	0	0	0	0	0	0
287	276	26	44	2	1	0	1	0	0	1	0	0	1	0	0	1	1	0	0	0	0
288	55537	742	1447	3	1	0	0	1	0	1	1	0	1	0	0	1	0	1	0	0	0
289	437	107	67	2	0	1	1	1	0	1	0	0	1	0	0	0	0	0	0	0	0
290	746	11	22	5	0	0	0	0	0	1	0	0	1	0	1	0	0	0	0	0	0
291	9953	5905	8176	2	1	0	1	0	0	1	0	0	1	0	1	1	0	0	0	0	0
292	7024	651	809	2	1	0	1	0	0	1	0	0	0	0	0	1	0	0	0	0	0
293	282	2	0	3	0	1	0	1	1	1	0	0	1	0	0	1	0	0	0	0	0
294	16373	287	520	2	0	0	1	1	0	1	0	0	1	0	0	0	0	0	0	0	0
295	94458	524	666	2	1	0	1	0	0	1	0	1	0	0	1	0	0	0	0	0	0
296	3590	20	24	2	1	1	1	1	0	1	1	0	1	0	0	0	0	1	0	0	0
297	34	229	184	2	0	0	1	0	0	0	0	0	0	0	0	0	0	0	0	0	0
298	2649	111	50	2	0	1	1	0	0	0	1	0	0	0	0	0	0	1	0	0	0
299	23028	275	427	1	0	1	1	1	1	1	0	0	1	0	0	0	0	0	0	0	0
300	155692	5883	8639	2	1	0	1	0	0	1	1	1	1	0	1	1	1	0	1	0	0
301	43165	4167	6445	2	1	1	1	0	0	1	0	1	1	0	1	0	1	0	0	0	0
302	9828	11567	1320	3	0	1	0	0	0	1	0	0	1	0	1	1	0	0	0	0	0
303	2526	10	37	5	1	0	0	0	0	1	0	1	1	1	0	1	0	0	0	0	0
304	3872	1205	357	2	1	1	1	0	0	1	0	1	0	1	0	0	0	0	0	0	0
305	23170	120	122	2	0	0	1	0	0	1	0	0	0	0	0	1	0	0	0	0	0
306	5901	33	43	2	1	0	1	0	0	1	0	1	1	0	0	0	0	0	0	0	0
307	12601	464	725	2	0	0	1	0	0	1	0	0	1	0	0	0	0	0	0	0	0
308	96918	3327	4072	2	1	0	1	0	0	1	1	0	1	0	0	1	0	1	0	0	0
309	5407	42	74	3	0	0	0	0	0	1	0	0	1	1	1	0	0	0	0	0	0
310	5000	386	581	5	1	0	0	0	0	1	1	0	1	1	1	1	1	0	1	0	0
311	436	2	1	1	0	1	1	0	0	0	1	0	0	0	0	0	0	1	0	0	0
312	50	2	2	5	0	1	0	0	0	1	1	0	1	0	1	0	0	0	0	1	0
313	40	16	7	3	1	0	0	0	0	1	1	0	1	1	0	1	0	1	1	1	0
314	586	61	36	3	1	0	0	0	0	1	1	0	1	1	1	1	1	1	0	0	0
315	9532	35	44	3	0	0	0	0	0	1	0	1	1	0	1	0	1	0	0	0	0
316	286	36	17	3	1	0	0	0	0	1	1	0	1	0	0	0	1	1	1	1	0
317	370	4	1	3	0	0	0	1	0	1	1	0	1	1	1	1	0	0	1	0	0
318	6138	106	134	1	1	0	1	0	0	1	1	1	1	0	1	0	1	1	1	0	0
319	170364	869	1013	2	1	0	1	0	0	1	1	1	1	1	1	1	1	1	1	0	0
320	127	7	3	5	1	0	0	0	0	1	1	0	1	0	1	1	1	0	1	0	0
321	1018	17	17	2	0	1	1	0	0	0	1	0	0	0	0	0	0	1	0	1	0
322	3831	75	109	5	1	0	0	0	0	1	0	0	1	0	1	1	0	0	0	0	0
323	1985	9	9	5	1	1	0	0	0	1	1	0	1	0	1	1	1	0	0	1	0
324	30000	113	111	2	1	0	1	0	0	1	0	0	0	0	1	1	1	0	0	0	0
325	30	0	0	3	0	1	0	1	1	1	0	0	1	1	1	1	1	0	0	0	0
326	14874	40	50	2	1	0	1	0	0	1	1	1	1	1	0	1	0	1	1	0	0
327	37581	205	273	2	0	0	1	1	0	1	0	1	1	0	1	0	1	0	0	0	0
328	96	7	2	5	0	1	0	1	1	1	0	0	1	1	0	1	1	0	0	0	0
329	250	7	3	5	0	1	0	0	0	1	1	0	0	0	0	1	0	0	0	1	0
330	125	1	1	5	0	1	0	1	0	1	0	0	1	0	1	1	1	0	0	0	0
331	43165	177	323	2	1	0	1	0	0	1	1	1	1	0	1	1	1	1	1	0	0
332	1287	194	220	5	1	1	0	0	0	1	1	0	1	0	0	1	0	1	0	0	0
333	2975	124	209	5	1	0	0	1	1	1	1	0	1	0	1	1	1	1	1	0	0
334	200	1211	1645	2	1	1	1	1	0	1	0	0	1	0	0	1	0	0	0	0	0
335	935	163	112	2	1	0	1	0	0	1	1	0	1	0	0	0	0	1	0	0	0
336	6200	124	107	2	0	0	1	0	0	1	0	0	1	0	1	1	1	0	0	0	0
337	5228	22614	28389	2	1	0	1	0	0	1	0	1	0	0	1	1	0	0	0	0	0
338	95	303	413	4	1	0	0	0	0	1	1	0	1	1	1	1	0	1	1	1	1
339	134	0	0	2	1	1	1	0	0	1	1	0	1	1	0	0	1	1	0	0	0
340	227707	1641	2194	2	1	0	1	0	0	1	1	1	1	1	1	0	1	0	1	0	0
341	77	29	19	3	1	0	0	0	0	1	1	1	1	0	0	0	1	1	1	1	0
342	100	922	1105	2	0	0	1	0	0	1	0	0	1	0	0	1	0	0	0	0	0
343	37	22	6	1	1	0	1	0	0	1	1	1	1	1	0	0	1	1	1	0	0
344	1536	2851	3216	2	1	0	1	0	0	1	0	0	0	0	0	1	0	0	0	0	0
345	68928	123	184	1	1	0	1	0	0	1	1	0	1	1	1	1	1	1	1	0	0
346	553	10	11	2	0	0	1	0	0	1	0	1	1	1	1	0	1	0	0	0	0
347	1946	264	403	2	0	0	1	0	0	1	0	1	1	0	1	1	1	0	0	0	0
348	2066	103	98	2	0	0	1	0	0	1	0	0	1	0	1	0	0	0	0	0	0
349	18869	74	47	2	1	0	1	1	0	1	1	0	1	1	1	1	0	1	1	0	0
350	23	5	7	2	1	0	1	0	0	1	1	1	1	1	1	0	1	1	0	0	0
351	434	4	2	2	1	0	1	0	0	1	1	1	0	0	1	0	0	1	1	0	0
352	192	487	799	2	1	0	1	1	1	1	1	0	1	1	0	0	0	1	1	0	0
353	52	32	11	4	1	1	0	0	0	1	1	0	1	1	1	0	1	1	0	0	0
354	155692	179	236	2	0	0	1	1	0	1	0	0	1	1	1	1	1	0	0	0	0
355	268	4	1	2	1	0	1	0	0	1	1	0	0	1	0	0	0	1	0	0	0
356	200	8	7	3	1	1	0	0	0	1	1	0	1	0	0	1	0	1	0	0	0
357	5407	105	159	2	0	0	1	0	0	1	0	1	1	0	1	1	1	0	0	0	0
358	3176	85	56	1	1	0	1	0	0	1	1	0	1	0	0	0	0	1	1	0	0
359	24736	1061	1343	2	1	0	1	1	1	1	1	1	0	0	1	0	0	0	1	0	0
360	3738	2	3	5	0	0	0	0	0	0	1	0	0	0	0	0	0	1	1	0	0
361	49	8	5	4	1	0	0	0	0	1	1	1	1	0	1	1	1	1	1	0	0
362	236230	3367	806	2	1	0	1	0	0	1	1	0	1	0	1	0	1	1	1	1	0
363	1754	39	32	4	1	0	0	0	0	1	1	0	0	0	0	1	0	1	1	0	0
364	544	157	159	3	1	1	0	0	0	1	1	0	1	0	1	1	0	1	0	0	0
365	100	9	0	2	1	0	1	1	0	1	1	0	1	0	1	0	0	1	1	0	0
366	4	140	163	4	1	0	0	0	0	1	1	1	1	1	0	1	0	1	1	0	0
367	1031	10	14	1	1	1	1	0	0	1	0	0	0	0	0	1	1	0	0	0	0
368	14874	583	873	2	1	0	1	0	0	1	1	0	1	0	1	1	0	1	1	0	1
369	2975	23	20	5	1	0	0	1	1	1	1	0	1	1	0	1	1	1	1	0	0
370	17322	2791	3288	2	1	1	1	1	1	1	0	1	0	0	0	1	0	0	0	0	0
371	94458	990	1194	2	1	0	1	0	0	1	1	1	1	0	1	1	1	1	1	0	0
372	13500	230	308	2	1	1	1	0	0	1	0	0	1	1	1	1	1	0	0	0	0
373	12601	104	129	2	1	0	1	0	0	1	1	0	1	0	1	1	1	1	1	0	0
374	42	15	13	2	0	0	1	0	0	0	1	0	0	0	0	0	0	0	1	1	0
375	42	8	3	2	1	1	1	1	1	1	1	1	1	1	1	1	1	1	0	1	0
376	20052	195	218	3	0	1	0	1	0	1	1	0	1	0	0	0	0	0	0	1	0
377	176	1296	2064	2	1	1	1	0	0	1	0	1	1	0	1	0	1	0	0	0	0
378	3618	162	266	2	1	0	1	1	1	1	1	0	1	0	1	0	0	1	0	0	0
379	1132	21	6	2	0	1	1	0	0	1	0	0	1	0	1	0	1	0	0	0	0
380	125	11	1	3	1	0	0	0	0	0	1	0	0	0	0	0	0	1	1	0	0
381	70	19	9	2	0	0	1	1	1	1	1	0	0	0	1	1	0	0	1	1	0
382	60633	527	680	2	1	0	1	0	0	1	1	0	1	0	0	0	0	1	1	0	0
383	864	47	22	2	1	1	1	0	0	1	0	0	0	0	1	1	0	0	0	0	0
384	101	78	134	2	1	0	1	1	0	1	1	1	1	1	0	0	0	1	0	0	0
385	30	334	201	2	1	1	1	0	0	1	0	1	1	0	0	1	0	0	0	0	0
386	1838	12	3	3	0	1	0	1	1	1	0	0	1	1	1	1	1	0	0	0	0
387	284	4	3	5	1	0	0	0	0	0	1	0	0	0	0	0	0	1	1	0	0
388	4124	313	216	3	1	1	0	1	1	1	0	0	1	1	1	1	1	0	0	0	0
389	2464	11	10	2	1	0	1	0	0	1	1	0	1	0	1	0	0	1	0	0	0
390	4000	68	42	2	1	1	1	0	0	1	1	0	1	1	0	1	0	1	0	1	0
391	37581	247	385	2	1	0	1	1	1	1	0	1	1	0	1	0	1	0	0	0	0
392	129095	859	1275	2	0	0	1	0	0	1	0	1	0	0	1	0	0	0	0	0	0
393	584	41	34	2	1	0	1	0	0	1	1	1	1	0	1	0	0	1	0	0	0
394	16003	806	1099	2	1	0	1	0	0	1	1	0	1	0	1	1	1	1	1	0	0
395	3685	105	70	2	1	1	1	0	0	1	1	1	1	1	1	1	1	1	0	1	0
396	3582	80	161	2	1	0	1	1	1	1	1	0	0	0	1	1	0	1	1	0	0
397	250	5	10	4	1	0	0	0	0	1	1	0	1	0	0	0	0	1	1	0	0
398	15634	1981	2365	1	1	0	1	1	0	1	1	0	1	1	0	1	1	1	0	0	0
399	79498	772	737	5	1	0	0	0	0	0	1	1	0	0	0	0	0	1	1	0	0
400	2975	134	154	5	1	0	0	1	1	1	0	0	0	0	0	1	0	0	0	0	0
401	2500	51	43	2	1	0	1	1	1	1	1	1	1	0	0	1	0	0	1	0	0
402	4726	56	80	5	1	0	0	0	0	1	0	0	1	0	0	1	1	0	0	0	0
403	7427	1204	1595	2	1	0	1	1	0	1	0	1	1	1	1	0	1	0	0	0	0
404	4634	51	60	2	1	0	1	0	0	1	1	1	1	0	1	1	1	1	0	0	0
405	516	1182	1606	2	0	0	1	0	0	1	0	1	1	0	1	1	1	0	0	0	0
406	208760	774	1097	1	1	0	1	0	0	1	1	1	1	0	1	0	1	1	1	0	0
407	169	27	58	4	1	0	0	0	0	1	1	0	1	0	0	1	0	1	1	0	0
408	89	26	19	2	1	1	1	1	1	1	1	0	1	0	1	1	1	1	0	0	0
409	36789	28	16	2	1	1	1	0	0	1	1	0	1	1	1	0	1	1	0	0	0
410	79498	32	42	5	1	0	0	0	0	0	1	1	0	0	0	0	0	1	1	0	0
411	233	19	34	2	1	0	1	0	0	1	0	1	1	0	0	1	0	0	0	0	0
412	32673	124	160	2	1	0	1	0	0	1	1	1	1	0	1	0	1	0	1	0	0
413	4200	79	131	2	0	0	1	0	0	1	1	0	1	0	1	0	0	0	1	0	0
414	208760	2782	4103	1	1	0	1	0	0	1	1	1	0	0	0	1	0	1	0	0	0
415	31	2	2	4	1	0	0	0	0	1	1	1	1	0	0	0	0	1	0	0	0
416	382	8	14	5	1	1	0	0	0	1	1	1	1	0	0	1	1	1	0	0	0
417	227707	455	552	2	1	1	1	0	0	1	1	1	0	0	1	1	0	1	0	0	0
418	100	3	1	3	1	1	0	0	0	1	1	0	1	1	1	1	1	1	0	1	0
419	14336	314	595	2	1	1	1	0	0	1	0	1	1	0	1	0	1	0	0	0	0
420	16373	26	42	2	1	0	1	0	0	1	0	1	1	0	1	0	0	0	0	0	0
421	42508	380	620	2	0	0	1	0	0	1	0	1	1	0	0	1	1	0	0	0	0
422	147	26	25	5	1	1	0	0	0	1	1	0	1	1	0	1	1	1	0	0	0
423	88922	340	517	3	1	0	0	0	0	1	1	1	0	0	0	1	1	1	0	0	0
424	65	8	6	2	1	0	1	0	0	1	1	0	1	0	0	1	0	1	1	0	0
425	94458	203	273	2	1	0	1	0	0	1	1	1	1	1	1	1	1	1	1	0	0
426	96918	117	171	2	1	0	1	0	0	1	1	0	1	0	1	1	1	1	1	0	1
427	121421	961	1770	1	1	0	1	0	0	1	1	1	1	0	0	0	0	1	0	0	0
428	1951	22	17	2	1	0	1	0	0	1	1	0	1	1	1	0	1	1	1	0	0
429	7017	80	72	2	1	1	1	0	0	1	1	0	1	0	0	1	0	1	0	1	0
430	1000	11	9	3	0	1	0	1	1	1	1	0	1	0	0	1	0	0	0	1	0
431	221637	291	397	2	0	0	1	0	0	1	0	1	1	0	1	1	1	0	0	0	0
432	183	0	1	2	1	0	1	0	0	1	1	1	1	0	0	1	1	1	1	1	0
433	221635	187	247	2	1	0	1	0	0	1	0	1	1	0	1	1	1	0	0	0	0
434	18513	194	267	2	1	0	1	0	0	1	1	1	1	0	1	1	1	1	0	0	0
435	71670	31365	34280	2	1	0	1	1	1	1	1	1	1	0	1	1	0	1	0	0	0
436	7694	374	284	2	0	0	1	0	0	1	0	1	1	1	1	1	0	0	0	0	0
437	32000	897	883	2	1	0	1	0	0	1	0	1	1	1	1	1	1	0	0	0	0
438	929	56	56	2	1	0	1	0	0	1	0	1	0	0	1	0	0	0	0	0	0
439	5714	98	112	2	1	0	1	0	0	1	1	1	1	0	1	0	1	1	1	0	0
440	25000	1343	1752	2	1	0	1	1	0	1	0	1	0	0	1	0	0	0	0	0	0
441	208760	227	423	1	1	0	1	0	0	1	1	1	1	0	1	1	1	1	1	0	0
442	1263	538	777	2	1	0	1	0	0	1	1	1	1	0	1	0	1	1	1	0	0
443	445146	1805	2430	1	1	0	1	0	0	1	0	0	0	0	0	1	0	0	0	0	0
444	5424	598	891	2	0	0	1	0	0	1	0	1	1	0	1	1	1	0	0	0	0
445	385239	471	693	2	1	0	1	0	0	1	1	1	1	0	1	0	1	1	1	0	0
446	2201	1088	1109	2	1	0	1	0	0	1	0	1	1	0	1	0	1	0	0	0	0
447	2388	65	37	2	0	0	1	0	0	0	1	0	0	0	0	0	0	0	1	0	0
448	2212	1742	2153	2	0	0	1	0	0	1	0	1	0	0	1	0	0	0	0	0	0
449	124146	8535	11894	2	1	0	1	0	0	1	1	1	1	0	1	0	1	1	0	0	0
450	170364	453	494	2	1	0	1	1	0	1	1	1	1	1	1	1	1	1	1	0	0
451	32673	383	500	2	0	0	1	0	0	0	0	1	0	0	0	0	0	0	0	0	0
452	122000	332	437	1	1	0	1	0	0	1	1	0	1	0	0	0	0	1	0	0	0
453	612	4	4	5	1	1	0	0	0	1	1	0	0	0	1	1	0	0	0	1	0
454	9100	262	123	2	1	1	1	1	1	1	0	0	0	1	1	1	0	0	0	0	0
455	10	5	6	2	1	0	1	0	0	1	0	1	1	1	1	0	1	0	0	0	0
456	70850	65	90	2	1	0	1	1	1	1	1	1	0	0	1	0	0	1	1	0	0
457	2903	34	45	2	1	0	1	0	0	1	1	0	1	0	1	1	1	1	0	1	1
458	16003	254	321	2	1	0	1	0	0	1	1	0	1	0	1	1	1	1	1	0	0
459	1414	148	202	2	1	0	1	1	0	1	0	0	1	0	0	1	1	0	0	0	0
460	3754	83	126	1	1	0	1	0	0	1	1	0	1	0	0	1	0	1	1	0	0
461	746	6	3	2	0	1	1	0	0	1	0	0	1	1	0	0	0	0	0	0	0
462	252	311	304	2	1	0	1	1	0	1	1	0	1	0	1	1	1	1	1	0	0
463	32	0	1	5	0	0	0	0	0	1	1	0	1	1	1	1	1	1	1	0	0
464	577	1	0	3	1	1	0	1	1	1	0	0	1	0	1	1	0	0	0	0	0
465	2189	29	17	2	0	1	1	1	0	1	0	0	1	0	0	0	0	0	0	0	0
466	29	9	0	2	1	0	1	0	0	1	1	1	1	0	0	0	1	1	0	0	0
467	831	1562	1951	2	1	1	1	0	0	1	1	0	1	0	1	1	1	1	0	0	0
468	135	4	1	2	1	0	1	0	0	1	1	1	1	1	0	0	0	1	0	0	1
469	49	2	1	2	0	0	1	0	0	0	0	0	0	0	0	0	0	0	0	0	0
470	9063	49	65	5	0	0	0	0	0	1	0	0	1	0	0	1	0	0	0	0	0
471	1662	135	131	3	0	1	0	0	0	1	1	0	1	1	1	1	1	0	0	1	0
472	163	2	1	2	0	1	1	0	0	1	0	0	1	1	1	1	0	0	0	0	0
473	142	204	158	3	0	1	0	0	0	1	0	0	1	0	0	0	0	0	0	0	0
474	2353	12	14	2	1	0	1	0	0	1	0	1	1	0	0	0	0	0	0	0	0
475	126630	39	51	2	1	0	1	0	0	1	1	1	1	1	1	1	1	1	1	0	0
476	57	3	11	2	1	0	1	0	0	1	1	0	1	0	0	1	0	1	1	0	0
477	1444	21	11	5	1	0	0	0	0	1	1	0	0	0	0	0	1	1	1	0	0
478	2013	5	5	2	1	0	1	0	0	1	1	1	1	0	1	1	1	1	1	0	0
479	19836	392	620	2	0	0	1	0	0	1	0	0	0	0	1	0	0	0	0	0	0
480	53	3	3	3	1	0	0	0	0	1	1	0	1	0	1	1	1	0	1	0	0
481	565219	1332	896	1	1	1	1	1	1	1	1	0	1	1	1	1	1	1	0	1	0
482	18978	198	325	2	0	0	1	0	0	1	1	0	1	0	1	0	0	0	0	0	1
483	11468	1248	1395	2	0	0	1	0	0	1	0	0	1	0	1	0	1	0	0	0	0
484	79498	193	134	5	1	0	0	1	1	1	1	0	1	1	0	0	0	1	1	0	0
485	70850	132	152	2	1	0	1	1	0	1	1	1	1	0	1	1	0	1	1	0	1
486	3779	19	45	2	1	0	1	0	0	1	1	0	1	0	1	0	0	1	0	0	0
487	429565	14	4	2	1	1	1	0	0	1	1	0	1	0	0	0	0	1	0	1	0
488	587	2	2	3	0	0	0	1	1	1	1	0	1	1	1	1	1	0	1	1	0
489	27242	422	526	2	0	0	1	0	0	1	0	1	0	0	1	0	0	0	0	0	0
490	38639	78	25	2	0	0	1	0	0	1	0	0	1	1	0	1	1	0	0	0	0
491	665	2	0	1	1	0	1	0	0	1	1	0	1	1	0	1	1	1	1	1	0
492	100	14	9	2	0	1	1	0	0	1	0	0	1	0	1	1	1	0	0	0	0
493	94458	312	407	2	1	0	1	0	0	1	1	1	0	0	1	0	1	1	1	0	0
494	180	2	1	4	1	0	0	0	0	1	1	0	1	0	1	1	1	1	1	0	0
495	300	111	216	2	1	0	1	1	0	1	1	0	1	0	1	0	1	0	1	0	0
496	15600	1461	1973	2	1	0	1	0	0	1	1	0	1	0	1	1	1	1	1	0	0
497	1414	101	167	2	1	0	1	0	0	0	1	0	0	0	0	0	0	1	0	0	0
498	1300	5	1	5	1	0	0	0	0	1	1	0	1	0	0	1	1	1	0	0	0
499	60	43	22	2	0	1	1	1	0	1	0	0	1	1	1	1	1	0	0	0	0
500	50	4	1	2	1	0	1	0	0	1	1	0	1	1	1	1	0	1	1	0	0
